# Supplementary material for: Trinucleotide substrates under pH–freeze–thaw cycles enable open-ended exponential RNA replication by a polymerase ribozyme
Source: Nat Chem. 2025 May 28;17(7):1129–37. doi: 10.1038/s41557-025-01830-y (PMC12226338; doi:10.1038/s41557-025-01830-y)
Supplement: Supplementary file 2 — Uncropped gels for Fig. 1c and graphed values for Fig. 1d. [file 41557_2025_1830_MOESM2_ESM.zip › SD_Fig1/SD_Fig1d.xlsx]

## Sheet: Sheet1
Source Data for graph in Fig. 1d
	Delay length (h)	0.0833333	0.333333	1	2.25	9.5	24	80	148
Primer extension %:
Template AD, triplets present during delay	Dataset 1	9.74	8.45	8.52	10.76	9.72	9.57	7.65	9.66
	Dataset 2	9.47	9.65	9.22	9.3	9.35	8.42	7.5	7.47
	Dataset 3	10.781	11.0061	9.55419	10.4825	8.04	8.99396	8.88	8.14712
	Average	9.997	9.70204	9.09806	10.1808	9.03667	8.99465	8.01	8.42571
	s.d.	0.692254	1.27885	0.527767	0.775345	0.882742	0.575	0.757166	1.12126
Template AD, no triplets present during delay	Dataset 1	0.52	0.36	0.18	0.15	0.09
	Dataset 2	0.25	0.12	0.13	0.08	0.02
	Dataset 3	0.442109	0.126859	0.0501935	0.0383753	0.02
	Average	0.404036	0.202286	0.120064	0.0894584	0.0433333
	s.d.	0.138968	0.136627	0.0654711	0.0564102	0.0404145
Template A+, triplets present during delay	Dataset 1	38.58	38.76	43.2	42.7	43.38	45.28	39.84	42.41
Template A+, no triplets present during delay	Dataset 1	11.71	14.28	13.18	14.73	15.82	14.3	17	11.94
Template AD, only A+ triplets present during delay	Dataset 1	2.77398					1.64653
Template AD, only A+ triplets present during delay	Dataset 1	3.01396					1.18844
