# Supplementary material for: Trinucleotide substrates under pH–freeze–thaw cycles enable open-ended exponential RNA replication by a polymerase ribozyme
Source: Nat Chem. 2025 May 28;17(7):1129–37. doi: 10.1038/s41557-025-01830-y (PMC12226338; doi:10.1038/s41557-025-01830-y)
Supplement: Supplementary file 4 — Uncropped gels for Fig. 3b and 3d and graphed values for Fig. 3c and 3e. [file 41557_2025_1830_MOESM4_ESM.zip]

Archive with 6 entries (5 files):
- SD_Fig3/
- SD_Fig3/SD_Fig3b.tif
- SD_Fig3/SD_Fig3c.xlsx
- SD_Fig3/SD_Fig3d_lower.tif
- SD_Fig3/SD_Fig3d_upper.tif
- SD_Fig3/SD_Fig3e.xlsx
