# Supplementary material for: Trinucleotide substrates under pH–freeze–thaw cycles enable open-ended exponential RNA replication by a polymerase ribozyme
Source: Nat Chem. 2025 May 28;17(7):1129–37. doi: 10.1038/s41557-025-01830-y (PMC12226338; doi:10.1038/s41557-025-01830-y)
Supplement: Supplementary file 4 — Uncropped gels for Fig. 3b and 3d and graphed values for Fig. 3c and 3e. [file 41557_2025_1830_MOESM4_ESM.zip › SD_Fig3/SD_Fig3c.xlsx]

## Sheet: Sheet1
Source Data for graph in Fig. 3c
	Cycles:	5	10	15	20	25	30	35	40
+14 nt band:	Intensity	666904	1002121	1043500	1412890	1810124	1167816	1259543	1593841
	Amplification vs. 5 cycles	1	4.50794	14.0822	57.2017	219.852	425.517	1376.82	5226.73
+11 nt band:	Intensity	1018720	1597379	2151573	3155003	5044298	3339696	3830859	5410006
	Amplification vs. 5 cycles	1	4.70408	19.0083	83.6197	401.08	796.633	2741.38	11614.3
+8 nt band:	Intensity	1001314	2234622	3836116	5643049	10979176	12718427	24861335	33795419
	Amplification vs. 5 cycles	1	6.69507	34.4797	152.162	888.146	3086.52	18100.1	73813.6
