# Supplementary material for: Trinucleotide substrates under pH–freeze–thaw cycles enable open-ended exponential RNA replication by a polymerase ribozyme
Source: Nat Chem. 2025 May 28;17(7):1129–37. doi: 10.1038/s41557-025-01830-y (PMC12226338; doi:10.1038/s41557-025-01830-y)
Supplement: Supplementary file 4 — Uncropped gels for Fig. 3b and 3d and graphed values for Fig. 3c and 3e. [file 41557_2025_1830_MOESM4_ESM.zip › SD_Fig3/SD_Fig3e.xlsx]

## Sheet: Sheet1
Source Data for graph in Fig. 3e
		Cycles	0	1	2	3	4	5	6	7	8
Strand copies:	FITC Strand	Mean	1	1.43643	2.18541	3.11457	4.32416	5.06214	5.11849	6.32618	6.55557
		Dataset 1	1	1.755	2.7425	3.8525	5.34	7.38	7.4375	11.5525	12.28
		Dataset 2	1	1.21	1.42	2.02	2.4025	3.18	2.8775	4.65	5.36
		Dataset 3	1	1.265	2.0325	2.91	3.87	4.1875	3.09	4.1175	5.7825
	Cy5 Strand	Mean	1	1.15177	1.38814	1.76401	2.32117	2.47479	2.3933	3.07216	3.23447
		Dataset 1	1	1.115	1.38	1.68	2.4525	2.135	1.5775	2.75	2.73
		Dataset 2	1	1.335	1.8725	2.695	3.9125	4.1975	5.835	5.3225	3.9675
		Dataset 3	1	1.1325	1.365	1.6175	2.1225	2.2325	3.02	2.2675	2.3125
