# Supplementary material for: Trinucleotide substrates under pH–freeze–thaw cycles enable open-ended exponential RNA replication by a polymerase ribozyme
Source: Nat Chem. 2025 May 28;17(7):1129–37. doi: 10.1038/s41557-025-01830-y (PMC12226338; doi:10.1038/s41557-025-01830-y)
Supplement: Supplementary file 5 — Uncropped gels for Fig. 4b and 4c and graphed values for Fig. 4c. [file 41557_2025_1830_MOESM5_ESM.zip › SD_Fig4/SD_Fig4c.xlsx]

## Sheet: Sheet1
Source Data for graph in Fig. 4c
		Cycles	0	1	2	3	4
Full-length Product	γ+ from γD template	Dataset 1	0	0.276	0.665	0.909	1.682
(uM in eutectic phase)		Dataset 2	0	0.064	0.222	0.535	0.784
		Dataset 3	0	0.088	0.12	0.423	0.217
		Average	0	0.142667	0.335667	0.622333	0.894333
	γ+ from no template	Dataset 1	0	0.003	0.014	0.038	0.087
		Dataset 2	0	0	0	0.01	0.044
		Dataset 3	0	0	0	0.02	0.07
		Average	0	0.001	0.00466667	0.0226667	0.067
	γ- from γD template	Dataset 1	0	0.162	0.4	0.614	0.861
		Dataset 2	0	0.16	0.426	0.702	0.784
		Dataset 3	0	0.093	0.161	0.324	0.299
		Average	0	0.138333	0.329	0.546667	0.648
	γ- from no template	Dataset 1	0	0.009	0.032	0.06	0.132
		Dataset 2	0	0.006	0.02	0.042	0.086
		Dataset 3	0	0	0.011	0.024	0.024
		Average	0	0.005	0.021	0.042	0.0806667
