# Supplementary material for: Trinucleotide substrates under pH–freeze–thaw cycles enable open-ended exponential RNA replication by a polymerase ribozyme
Source: Nat Chem. 2025 May 28;17(7):1129–37. doi: 10.1038/s41557-025-01830-y (PMC12226338; doi:10.1038/s41557-025-01830-y)
Supplement: Supplementary file 6 — Uncropped gel for Fig. 5b, graphed values for Fig. 5c and charted values for Fig. 5d. [file 41557_2025_1830_MOESM6_ESM.zip]

Archive with 4 entries (3 files):
- SD_Fig5/
- SD_Fig5/SD_Fig5b.tif
- SD_Fig5/SD_Fig5c.xlsx
- SD_Fig5/SD_Fig5d.xlsx
