# Supplementary material for: Trinucleotide substrates under pH–freeze–thaw cycles enable open-ended exponential RNA replication by a polymerase ribozyme
Source: Nat Chem. 2025 May 28;17(7):1129–37. doi: 10.1038/s41557-025-01830-y (PMC12226338; doi:10.1038/s41557-025-01830-y)
Supplement: Supplementary file 6 — Uncropped gel for Fig. 5b, graphed values for Fig. 5c and charted values for Fig. 5d. [file 41557_2025_1830_MOESM6_ESM.zip › SD_Fig5/SD_Fig5c.xlsx]

## Sheet: Sheet1
Source Data for graph in Fig. 5c
Cycle:	5	9	17	29	45	73
Triplet consumption (%)
+N20 seed	4.57441	8.70161	15.5332	22.3127	24.5465	23.1653
-N20 seed	0.60345	5.04294	9.86344	17.247	24.981	35.5671
