# Supplementary material for: Trinucleotide substrates under pH–freeze–thaw cycles enable open-ended exponential RNA replication by a polymerase ribozyme
Source: Nat Chem. 2025 May 28;17(7):1129–37. doi: 10.1038/s41557-025-01830-y (PMC12226338; doi:10.1038/s41557-025-01830-y)
Supplement: Supplementary file 6 — Uncropped gel for Fig. 5b, graphed values for Fig. 5c and charted values for Fig. 5d. [file 41557_2025_1830_MOESM6_ESM.zip › SD_Fig5/SD_Fig5d.xlsx]

## Sheet: Sheet1
Source Data for chart in Fig. 5d
	H & I sample sequences			Random sequences
	Contiguous family box codon stretch length	Product frequency		Contiguous family box codon stretch length	Product frequency
	0	0.0152037		0	0.0764923
	1	0.124584		1	0.329404
	2	0.20108		2	0.311608
	3	0.163669		3	0.163477
	4	0.118043		4	0.0701641
	5	0.0911226		5	0.029256
	6	0.066233		6	0.0118302
	7	0.0487965		7	0.0046166
	8	0.0457977		8	0.00205385
	9	0.0624097		9	0.000803284
	10	0.0334974		10	0.00022136
	11	0.0164283		11	4.79e-05
	12	0.00763247		12	2.05e-05
	13	0.00333493		13	4.56e-06
	14	0.00131717		14	0
	15	0.000506933		15	0
	16	0.000226411		16	0
	17	8.40141e-05		17	0
	18	2.56314e-05		18	0
	19	5.69587e-06		19	0
	20	1.42397e-06		20	0
