# Supplementary material for: Trinucleotide substrates under pH–freeze–thaw cycles enable open-ended exponential RNA replication by a polymerase ribozyme
Source: Nat Chem. 2025 May 28;17(7):1129–37. doi: 10.1038/s41557-025-01830-y (PMC12226338; doi:10.1038/s41557-025-01830-y)
Supplement: Supplementary file 7 — Uncropped gel for Extended Data Fig. 1b. [file 41557_2025_1830_MOESM7_ESM.zip]

Archive with 2 entries (1 files):
- SD_ExtendedData_Fig1/
- SD_ExtendedData_Fig1/SD_ExtendedData_Fig1.tif
