# Supplementary material for: Trinucleotide substrates under pH–freeze–thaw cycles enable open-ended exponential RNA replication by a polymerase ribozyme
Source: Nat Chem. 2025 May 28;17(7):1129–37. doi: 10.1038/s41557-025-01830-y (PMC12226338; doi:10.1038/s41557-025-01830-y)
Supplement: Supplementary file 8 — Graphed values for Extended Data Fig. 2b and uncropped gel for Extended Data Fig. 2c. [file 41557_2025_1830_MOESM8_ESM.zip › SD_ExtendedData_Fig2/SD_ExtendedData_Fig2b.xlsx]

## Sheet: End point
								Source Data for graph in Extended Data Fig. 2b
										Fluorescence
										Dataset 1											Dataset 2											Dataset 3
									Temperature	25	37	50	60	70	75	80	85	90	94	98	25	37	50	60	70	75	80	85	90	94	98	25	37	50	60	70	75	80	85	90	94	98
User: JAMIE A								Na+		8428.67	7998.67	8601.67	8393.67	9393.67	10694.7	15459.7	41687.7	90003.7	112964	116861	8305.67	8111.67	7994.67	8147.67	9300.67	10357.7	15824.7	49154.7	85356.7	113653	116757	8205.67	7995.67	8112.67	8172.67	9486.67	10524.7	15906.7	40063.7	86826.7	111502	114776
Path: C:\PherastarUSERS\JAMIE_A\Data\								Mg2+		8401.67	8080.67	7896.67	7667.67	8027.67	8170.67	9279.67	12411.7	16282.7	32240.7	68500.7	8235.67	7881.67	7685.67	7876.67	7825.67	8201.67	8589.67	10831.7	15795.7	30997.7	70202.7	8141.67	7590.67	7884.67	7995.67	8084.67	8394.67	8427.67	11361.7	15714.7	31926.7	76729.7
Test ID: 480								Rep pH 9.0		8506.67	8362.67	10152.7	9591.67	9102.67	9432.67	10533.7	14851.7	26999.7	57947.7	124999	8344.67	8335.67	8315.67	8155.67	8729.67	9252.67	10763.7	14318.7	26089.7	55749.7	130691	8529.67	8032.67	8248.67	8361.67	8773.67	9736.67	10319.7	14546.7	26549.7	56838.7	144388
Test Name: FITC								Rep pH 3.6		12587.7	19303.7	88566.7	117102	120767	121176	123487	128343	135431	146479	159095	11029.7	18855.7	87810.7	118007	121563	124397	123323	127488	133556	144883	160661	11541.7	19219.7	88732.7	116969	121018	148113	123869	129002	134331	146785	159744
Date: 14/08/2021								Na+ pH 2.3		116119											115865											114037
Time: 12:58:20								Strand Mix		120661											119911											121199
ID1: PLATE 1										123475											120434											122348
Fluorescence (FI)
	Raw Data (485/520)
	1	2	3	4	5	6	7
A	15425	14995	15598	15390	16390	17691	22456
B	15302	15108	14991	15144	16297	17354	22821
C	15202	14992	15109	15169	16483	17521	22903
D	15398	15077	14893	14664	15024	15167	16276
E	15232	14878	14682	14873	14822	15198	15586
F	15138	14587	14881	14992	15081	15391	15424
G	15503	15359	17149	16588	16099	16429	17530
H	15341	15332	15312	15152	15726	16249	17760
I	15526	15029	15245	15358	15770	16733	17316
J	19584	26300	95563	124098	127763	128172	130483
K	18026	25852	94807	125003	128559	131393	130319
L	18538	26216	95729	123965	128014	155109	130865
M	123115	122861	121033
N	7034	6930	7298	6930	6828	6958
O	127657	130471	126907	127430	128195	129344
P
