# Supplementary material for: Trinucleotide substrates under pH–freeze–thaw cycles enable open-ended exponential RNA replication by a polymerase ribozyme
Source: Nat Chem. 2025 May 28;17(7):1129–37. doi: 10.1038/s41557-025-01830-y (PMC12226338; doi:10.1038/s41557-025-01830-y)
Supplement: Supplementary file 11 — Uncropped gels for Extended Data Fig. 5a and graphed values for Extended Data Fig. 5b. [file 41557_2025_1830_MOESM11_ESM.zip › SD_ExtendedData_Fig5/SD_ExtendedData_Fig5b.xlsx]

## Sheet: Sheet1
Source Data for plot in Extended Data Fig. 5b
	29% of sequenced full-length extension products had undergone further extension.
	Of these, the first untemplated triplet added was:
	Triplet:	Sequences	% of all added
	UUU	43	0.00520084
	UUG	96	0.0116112
	UUC	232	0.0280603
	UUA	43	0.00520084
	UGU	636	0.076924
	UGG	1216	0.147075
	UGC	5156	0.623617
	UGA	706	0.0853905
	UCU	296	0.0358011
	UCG	507	0.0613215
	UCC	2988	0.361398
	UCA	299	0.036164
	UAU	377	0.0455981
	UAG	424	0.0512827
	UAC	623	0.0753517
	UAA	313	0.0378573
	GUU	234	0.0283022
	GUG	405	0.0489846
	GUC	1010	0.122159
	GUA	322	0.0389458
	GGU	824	0.0996626
	GGG	5625	0.680342
	GGC	2011	0.24323
	GGA	772	0.0933732
	GCU	640	0.0774078
	GCG	1225	0.148163
	GCC	2958	0.357769
	GCA	1281	0.154937
	GAU	999	0.120829
	GAG	1721	0.208155
	GAC	1769	0.21396
	GAA	620	0.0749888
	CUU	659	0.0797059
	CUG	2898	0.350512
	CUC	5611	0.678649
	CUA	1078	0.130384
	CGU	6198	0.749647
	CGG	17971	2.17359
	CGC	33400	4.03972
	CGA	7716	0.933248
	CCU	13052	1.57864
	CCG	13578	1.64226
	CCC	44417	5.37222
	CCA	11129	1.34605
	CAU	1067	0.129053
	CAG	7639	0.923935
	CAC	3213	0.388612
	CAA	5615	0.679133
	AUU	250	0.0302374
	AUG	398	0.048138
	AUC	622	0.0752307
	AUA	505	0.0610796
	AGU	2139	0.258712
	AGG	4809	0.581647
	AGC	6070	0.734165
	AGA	2336	0.282539
	ACU	353	0.0426953
	ACG	323	0.0390668
	ACC	1541	0.186384
	ACA	360	0.0435419
	AAU	1856	0.224483
	AAG	3558	0.430339
	AAC	1622	0.19618
	AAA	1415	0.171144
	total:	239769
