# Supplementary material for: Trinucleotide substrates under pH–freeze–thaw cycles enable open-ended exponential RNA replication by a polymerase ribozyme
Source: Nat Chem. 2025 May 28;17(7):1129–37. doi: 10.1038/s41557-025-01830-y (PMC12226338; doi:10.1038/s41557-025-01830-y)
Supplement: Supplementary file 12 — Uncropped gel and graphed values for Extended Data Fig. 6. [file 41557_2025_1830_MOESM12_ESM.zip]

Archive with 3 entries (2 files):
- SD_ExtendedData_Fig6/
- SD_ExtendedData_Fig6/SD_ExtendedData_Fig6.tif
- SD_ExtendedData_Fig6/SD_ExtendedData_Fig6.xlsx
