# Supplementary material for: Trinucleotide substrates under pH–freeze–thaw cycles enable open-ended exponential RNA replication by a polymerase ribozyme
Source: Nat Chem. 2025 May 28;17(7):1129–37. doi: 10.1038/s41557-025-01830-y (PMC12226338; doi:10.1038/s41557-025-01830-y)
Supplement: Supplementary file 12 — Uncropped gel and graphed values for Extended Data Fig. 6. [file 41557_2025_1830_MOESM12_ESM.zip › SD_ExtendedData_Fig6/SD_ExtendedData_Fig6.xlsx]

## Sheet: Sheet1
Source Data for plot in Extended Data Fig. 6
	Template concentration (post freezing, uM):	0.01	0.05	0.25	1	5
AD vs. A+ yield ratios:	Flash freeze	0.883573	0.826887	0.797089	0.776136	0.504907
	Slow freeze	0.809239	0.865756	0.628379	0.415382	0.136509
