# Supplementary material for: Trinucleotide substrates under pH–freeze–thaw cycles enable open-ended exponential RNA replication by a polymerase ribozyme
Source: Nat Chem. 2025 May 28;17(7):1129–37. doi: 10.1038/s41557-025-01830-y (PMC12226338; doi:10.1038/s41557-025-01830-y)
Supplement: Supplementary file 13 — Uncropped gels and graphed values for Extended Data Fig. 7. [file 41557_2025_1830_MOESM13_ESM.zip]

Archive with 6 entries (5 files):
- SD_ExtendedData_Fig7/
- SD_ExtendedData_Fig7/SD_ExtendedData_Fig7.xlsx
- SD_ExtendedData_Fig7/SD_ExtendedData_Fig7_lowerleft.tif
- SD_ExtendedData_Fig7/SD_ExtendedData_Fig7_lowerright.tif
- SD_ExtendedData_Fig7/SD_ExtendedData_Fig7_upperleft.tif
- SD_ExtendedData_Fig7/SD_ExtendedData_Fig7_upperright.tif
