# Supplementary material for: Trinucleotide substrates under pH–freeze–thaw cycles enable open-ended exponential RNA replication by a polymerase ribozyme
Source: Nat Chem. 2025 May 28;17(7):1129–37. doi: 10.1038/s41557-025-01830-y (PMC12226338; doi:10.1038/s41557-025-01830-y)
Supplement: Supplementary file 13 — Uncropped gels and graphed values for Extended Data Fig. 7. [file 41557_2025_1830_MOESM13_ESM.zip › SD_ExtendedData_Fig7/SD_ExtendedData_Fig7.xlsx]

## Sheet: Sheet1
Source Data for graph in Extended Data Fig. 7
		Calculated A- strand amplification (fold):
	Cycles:	0	5	9	13	17	21
Starting AD template concentration (uM in eutectic phase):	0.176	1	3.12801	7.44564	12.1351	18.9581	30.9574
	0.88	1	2.8383	5.28262	7.74205	10.894	16.236
	3.52	1	2.27999	3.13316	4.12737	5.33927	7.62635
	17.6	1	1.45191	1.62012	1.84294	2.26306	2.95733
		Calculated A+ strand amplification (fold):
	Cycles:	0	5	9	13	17	21
	0.176	1	2.78716	4.46072	5.33535	6.59347	8.92754
	0.88	1	2.49141	3.77313	4.43147	5.53858	6.79866
	3.52	1	2.04066	2.38019	2.68542	3.31666	3.89032
	17.6	1	1.36763	1.468	1.56898	1.85214	1.99992
