# Supplementary material for: Trinucleotide substrates under pH–freeze–thaw cycles enable open-ended exponential RNA replication by a polymerase ribozyme
Source: Nat Chem. 2025 May 28;17(7):1129–37. doi: 10.1038/s41557-025-01830-y (PMC12226338; doi:10.1038/s41557-025-01830-y)
Supplement: Supplementary file 14 — Uncropped gels for Extended Data Fig. 8a and charted values for Extended Data Fig. 8b. [file 41557_2025_1830_MOESM14_ESM.zip › SD_ExtendedData_Fig8/SD_ExtendedData_Fig8b.xlsx]

## Sheet: Sheet1
Source Data for charts in Extended Data Fig. 8b and Supplementary Fig. 7c
Sample counts of 24 nt products
Identity:	0	1	2	3	4	5	6	7	8	9	10	11	12	13	14	15	16	17	18	19	20	21	22	23	24		SUM
5th cycle no template	0	0	5	7	11	36	62	164	131	197	268	384	454	442	592	655	482	179	148	224	233	193	143	840	978		6828
1st cycle no template	0	0	0	0	0	0	3	12	9	11	1	3	0	0	1	1	0	0	0	0	1	2	1	2	5		52
5th cycle γD template	0	0	2	6	14	21	45	244	145	189	253	353	499	627	956	1084	819	259	198	280	262	170	251	2018	2185		10880
1st cycle γD template	0	0	0	0	0	1	1	9	10	11	1	2	1	1	2	1	1	0	0	0	2	7	86	778	692		1606
RANDOM	1	11	58	184	542	941	1339	1676	1571	1386	983	616	375	163	92	35	21	4	2	0	0	0	0	0	0		10000
Sample distributions (%) (See Supplementary Fig. 7c)																											Modelled total full-length yield (pmol) based on Extended Data Fig. 8a (See Extended Data Fig. S8b):
Identity:	0	1	2	3	4	5	6	7	8	9	10	11	12	13	14	15	16	17	18	19	20	21	22	23	24
5th cycle no template	0	0	0.0732279	0.102519	0.161101	0.527241	0.908026	2.40187	1.91857	2.88518	3.92501	5.6239	6.64909	6.47335	8.67018	9.59285	7.05917	2.62156	2.16755	3.28061	3.41242	2.8266	2.09432	12.3023	14.3234		0.0127
1st cycle no template	0	0	0	0	0	0	5.76923	23.0769	17.3077	21.1538	1.92308	5.76923	0	0	1.92308	1.92308	0	0	0	0	1.92308	3.84615	1.92308	3.84615	9.61538		0.0001
5th cycle γD template	0	0	0.0183824	0.0551471	0.128676	0.193015	0.413603	2.24265	1.33272	1.73713	2.32537	3.24449	4.5864	5.76287	8.78676	9.96324	7.52757	2.38051	1.81985	2.57353	2.40809	1.5625	2.30699	18.5478	20.0827		0.0393
1st cycle γD template	0	0	0	0	0	0.0622665	0.0622665	0.560399	0.622665	0.684932	0.0622665	0.124533	0.0622665	0.0622665	0.124533	0.0622665	0.0622665	0	0	0	0.124533	0.435866	5.35492	48.4433	43.0884		0.0115
RANDOM	0.01	0.11	0.58	1.84	5.42	9.41	13.39	16.76	15.71	13.86	9.83	6.16	3.75	1.63	0.92	0.35	0.21	0.04	0.02	0	0	0	0	0	0		0.0159	(arbitrary)
Sample distributions weighted by yield (fmol) (See Extended Data Fig. 8b)
Identity:	0	1	2	3	4	5	6	7	8	9	10	11	12	13	14	15	16	17	18	19	20	21	22	23	24
5th cycle no template	0	0	0.00929994	0.0130199	0.0204599	0.0669596	0.115319	0.305038	0.243658	0.366418	0.498477	0.714236	0.844435	0.822115	1.10111	1.21829	0.896514	0.332938	0.275278	0.416637	0.433377	0.358978	0.265978	1.56239	1.81907
1st cycle no template	0	0	0	0	0	0	0.00576923	0.0230769	0.0173077	0.0211538	0.00192308	0.00576923	0	0	0.00192308	0.00192308	0	0	0	0	0.00192308	0.00384615	0.00192308	0.00384615	0.00961538
5th cycle γD template	0	0	0.00722426	0.0216728	0.0505699	0.0758548	0.162546	0.88136	0.523759	0.682693	0.913869	1.27508	1.80245	2.26481	3.4532	3.91555	2.95834	0.935542	0.715202	1.0114	0.946379	0.614063	0.906645	7.28928	7.89251
1st cycle γD template	0	0	0	0	0	0.00716065	0.00716065	0.0644458	0.0716065	0.0787671	0.00716065	0.0143213	0.00716065	0.00716065	0.0143213	0.00716065	0.00716065	0	0	0	0.0143213	0.0501245	0.615816	5.57098	4.95517
RANDOM	0.00159	0.01749	0.09222	0.29256	0.86178	1.49619	2.12901	2.66484	2.49789	2.20374	1.56297	0.97944	0.59625	0.25917	0.14628	0.05565	0.03339	0.00636	0.00318	0	0	0	0	0	0
