# Supplementary material for: Trinucleotide substrates under pH–freeze–thaw cycles enable open-ended exponential RNA replication by a polymerase ribozyme
Source: Nat Chem. 2025 May 28;17(7):1129–37. doi: 10.1038/s41557-025-01830-y (PMC12226338; doi:10.1038/s41557-025-01830-y)
Supplement: Supplementary file 15 — Amplification factors used for Extended Data Fig. 9d. [file 41557_2025_1830_MOESM15_ESM.zip › SD_ExtendedData_Fig9/SD_ExtendedData_Fig9d.xlsx]

## Sheet: Sheet1
Source Data for scaling of chart in Extended Data Fig. 9d
Gel region:	B	C	D	E	F	G	H	I
Calculated product intensities:	3.9507e+07	1.136e+08	1.74105e+08	4.88529e+07	1.08922e+07	6.28524e+07	2.46946e+08	9.53736e+07
